# Supplementary material for: Cattleianal and Cattleianone: Two New Meroterpenoids from Psidium cattleianum Leaves and Their Selective Antiproliferative Action against Human Carcinoma Cells
Source: Molecules. 2021 May 13;26(10):2891. doi: 10.3390/molecules26102891 (PMC8153265; doi:10.3390/molecules26102891)
Supplement: Supplementary file 1 [file molecules-26-02891-s001.zip]

Archive with 1 entries (1 files):
- molecules-1202228-supplementary.pdf
